# Supplementary material for: Karnofsky Performance Status and quality of life in patients with relapsed or refractory primary CNS lymphoma from a phase I/II study of tirabrutinib
Source: Neurooncol Adv. 2023 Sep 14;5(1):vdad109. doi: 10.1093/noajnl/vdad109 (PMC10517093; doi:10.1093/noajnl/vdad109)
Supplement: vdad109_suppl_Supplementary_Material [file vdad109_suppl_supplementary_material.zip]

Archive with 15 entries (15 files):
- Figure-S1.TIF
- Figure-S2.tif
- Figure-S3.tif
- Figure-S4.tif
- Figure-S5.tif
- Figure-S6A_1.tif
- Figure-S6A_2.tif
- Figure-S6A_3.tif
- Figure-S6A_4.tif
- Figure-S6A_5.tif
- Figure-S6B_6.tif
- Figure-S6B_7.tif
- Figure-S6B_8.tif
- Figure-S6B_9.tif
- vdad109_suppl_Supplementary_Figures_S1-S6_Tables_S1-S3.docx
